# Supplementary material for: Polynuclear Superhalogen Anions with Heterovalent Central Atoms
Source: Molecules. 2026 Mar 11;31(6):933. doi: 10.3390/molecules31060933 (PMC13029721; doi:10.3390/molecules31060933)
Supplement: Supplementary file 1 [file molecules-31-00933-s001.zip]

Archive with 1 entries (1 files):
- molecules-4166363-supplementary.pdf
